# Supplementary material for: Application of Wastewater-Based Epidemiology for Tracking Human Exposure to Deoxynivalenol and Enniatins
Source: Toxins (Basel). 2022 Jan 25;14(2):91. doi: 10.3390/toxins14020091 (PMC8878170; doi:10.3390/toxins14020091)
Supplement: Supplementary file 1 [file toxins-14-00091-s001.zip]

Archive with 1 entries (1 files):
- toxins-1551238-supplementary.pdf
